# Supplementary material for: ﻿Morphological and molecular identification for four new wood-inhabiting species of Trechispora (Basidiomycota) from China
Source: MycoKeys. 2024 May 15;105:155–78. doi: 10.3897/mycokeys.105.120438 (PMC11112168; doi:10.3897/mycokeys.105.120438)
Supplement: XML Treatment for Trechispora albofarinosa [file mycokeys.105.120438-treatment1.xml]

<!DOCTYPE tp:taxon-treatment
  PUBLIC "-//TaxonX//DTD Taxonomic Treatment Publishing DTD v0 20100105//EN" "tax-treatment-NSO.dtd">
<tp:taxon-treatment xmlns:tp="http://www.plazi.org/taxpub"><tp:treatment-meta><kwd-group><label>Taxon classification</label><kwd>
                <named-content content-type="kingdom">Fungi</named-content>
              </kwd><kwd>
                <named-content content-type="order">Trechisporales</named-content>
              </kwd><kwd>
                <named-content content-type="family">Hydnodontaceae</named-content>
              </kwd></kwd-group><mixed-citation publication-type="journal"><person-group><name><surname>Luo</surname><given-names>Kai-Yue</given-names></name><name><surname>Su</surname><given-names>Jiang-Qing</given-names></name><name><surname>Zhao</surname><given-names>Chang-Lin</given-names></name></person-group><article-title>﻿Morphological and molecular identification for four new wood-inhabiting species of <italic><tp:taxon-name><tp:taxon-name-part taxon-name-part-type="genus" reg="Trechispora">Trechispora</tp:taxon-name-part></tp:taxon-name></italic> (<tp:taxon-name><tp:taxon-name-part taxon-name-part-type="phylum" reg="Basidiomycota">Basidiomycota</tp:taxon-name-part></tp:taxon-name>) from China</article-title><source>MycoKeys</source><day>15</day><month>05</month><year>2024</year><volume>105</volume><fpage>155</fpage><lpage>178</lpage><pub-id pub-id-type="doi">10.3897/mycokeys.105.120438</pub-id></mixed-citation></tp:treatment-meta><tp:nomenclature><label>﻿</label><tp:taxon-name>
              <object-id xmlns:xlink="http://www.w3.org/1999/xlink" content-type="arpha" xlink:type="simple">78592219-B023-5EAB-B455-E14D43E3390C</object-id>
              <tp:taxon-name-part taxon-name-part-type="genus" reg="Trechispora">Trechispora</tp:taxon-name-part>
              <tp:taxon-name-part taxon-name-part-type="species" reg="albofarinosa">albofarinosa</tp:taxon-name-part>
              <object-id xmlns:xlink="http://www.w3.org/1999/xlink" content-type="mycobank" xlink:type="simple">849463</object-id>
            </tp:taxon-name><tp:taxon-authority>K.Y. Luo &amp; C.L. Zhao</tp:taxon-authority><tp:taxon-status xmlns:xlink="http://www.w3.org/1999/xlink" xlink:type="simple">sp. nov.</tp:taxon-status><xref ref-type="fig" rid="F2">Figs 2</xref><xref ref-type="fig" rid="F3">, 3</xref></tp:nomenclature><tp:treatment-sec sec-type="Holotype" id="SECID0EVMAE"><title>Holotype.</title><p>China. Yunnan Province, Pu’er, Jingdong County, Huangcaoling, Wuliangshan National Nature Reserve, <named-content xmlns:xlink="http://www.w3.org/1999/xlink" content-type="dwc:verbatimCoordinates" xlink:type="simple"><named-content content-type="geo-json" specific-use="{&#34;type&#34;:&#34;Point&#34;,&#34;coordinates&#34;:[100.750000,24.383333]}" id="NCID0E5MAE" xlink:type="simple">24°23′N, 100°45′E</named-content></named-content>, altitude 2350 m a.s.l., on the fallen branch of <italic><tp:taxon-name><tp:taxon-name-part taxon-name-part-type="genus" reg="Pinus">Pinus</tp:taxon-name-part></tp:taxon-name></italic>, leg. C.L. Zhao, 5 October 2017, CLZhao 4356 (SWFC).</p><fig id="F2" position="float" orientation="portrait"><object-id xmlns:xlink="http://www.w3.org/1999/xlink" content-type="doi" xlink:type="simple">10.3897/mycokeys.105.120438.figure2</object-id><object-id xmlns:xlink="http://www.w3.org/1999/xlink" content-type="arpha" xlink:type="simple">FEE93A9D-670D-59BE-835F-9F901E96D148</object-id><label>Figure 2.</label><caption><p>Basidiomata of <italic><tp:taxon-name><tp:taxon-name-part taxon-name-part-type="genus" reg="Trechispora">Trechispora</tp:taxon-name-part><tp:taxon-name-part taxon-name-part-type="species" reg="albofarinosa">albofarinosa</tp:taxon-name-part></tp:taxon-name></italic> (holotype) <bold>A</bold> the front of the basidiomata <bold>B</bold> characteristic hymenophore. Scale bars: 1 cm <bold>(A)</bold>; 1 mm <bold>(B)</bold>.</p></caption><graphic xmlns:xlink="http://www.w3.org/1999/xlink" xlink:href="mycokeys-105-155-g002.jpg" position="float" orientation="portrait" xlink:type="simple" id="oo_1049668.jpg"><uri content-type="original_file" xlink:type="simple">https://binary.pensoft.net/fig/1049668</uri></graphic></fig><fig id="F3" position="float" orientation="portrait"><object-id xmlns:xlink="http://www.w3.org/1999/xlink" content-type="doi" xlink:type="simple">10.3897/mycokeys.105.120438.figure3</object-id><object-id xmlns:xlink="http://www.w3.org/1999/xlink" content-type="arpha" xlink:type="simple">14FDC3F1-138F-51C0-B851-DA12F79F6476</object-id><label>Figure 3.</label><caption><p>Microscopic structures of <italic><tp:taxon-name><tp:taxon-name-part taxon-name-part-type="genus" reg="Trechispora">Trechispora</tp:taxon-name-part><tp:taxon-name-part taxon-name-part-type="species" reg="albofarinosa">albofarinosa</tp:taxon-name-part></tp:taxon-name></italic> (holotype) <bold>A</bold> basidiospores <bold>B</bold> basidia and basidioles <bold>C</bold> a cross section of basidiomata. Scale bars: 5 μm <bold>(A)</bold>; 10 µm <bold>(B, C)</bold>.</p></caption><graphic xmlns:xlink="http://www.w3.org/1999/xlink" xlink:href="mycokeys-105-155-g003.jpg" position="float" orientation="portrait" xlink:type="simple" id="oo_1049669.jpg"><uri content-type="original_file" xlink:type="simple">https://binary.pensoft.net/fig/1049669</uri></graphic></fig></tp:treatment-sec><tp:treatment-sec sec-type="etymology" id="SECID0EKNAE"><title>Etymology.</title><p><italic><tp:taxon-name><tp:taxon-name-part taxon-name-part-type="genus" reg="Albofarinosa">Albofarinosa</tp:taxon-name-part></tp:taxon-name></italic> (Lat.): referring to the farinose basidiomata with white hymenial surface.</p></tp:treatment-sec><tp:treatment-sec sec-type="description" id="SECID0EXNAE"><title>Description.</title><p>Basidiomata annual, resupinate, farinose, without odor or taste when fresh, up to 3.5 cm long, 1.5 cm wide, and 300–500 µm thick. Hymenial surface flocculence, white when fresh, white to cream on drying. Sterile margin indistinct, white, and up to 0.5 mm wide.</p><p>Hyphal system monomitic, generative hyphae with clamp connections with ampullaceous septa, colorless, thick-walled, frequently branched, interwoven, 2–3.5 µm in diameter; IKI–, CB–, tissues unchanged in KOH.</p><p>Cystidia and cystidioles absent; basidia clavate, with four sterigmata and a basal clamp connection, 6.5–10 × 3.5–5 µm.</p><p>Basidiospores ellipsoid, colorless, thin-walled, aculeate, IKI–, CB–, 2.5–3.5 (–4) × 2–2.5 (–3.5) μm, L = 3.18 µm, W = 2.44 µm, Q = 1.3 (n = 30/1).</p></tp:treatment-sec></tp:taxon-treatment>
