# Supplementary material for: ﻿Morphological and molecular identification for four new wood-inhabiting species of Trechispora (Basidiomycota) from China
Source: MycoKeys. 2024 May 15;105:155–78. doi: 10.3897/mycokeys.105.120438 (PMC11112168; doi:10.3897/mycokeys.105.120438)
Supplement: XML Treatment for Trechispora bisterigmata [file mycokeys.105.120438-treatment2.xml]

<!DOCTYPE tp:taxon-treatment
  PUBLIC "-//TaxonX//DTD Taxonomic Treatment Publishing DTD v0 20100105//EN" "tax-treatment-NSO.dtd">
<tp:taxon-treatment xmlns:tp="http://www.plazi.org/taxpub"><tp:treatment-meta><kwd-group><label>Taxon classification</label><kwd>
                <named-content content-type="kingdom">Fungi</named-content>
              </kwd><kwd>
                <named-content content-type="order">Trechisporales</named-content>
              </kwd><kwd>
                <named-content content-type="family">Hydnodontaceae</named-content>
              </kwd></kwd-group><mixed-citation publication-type="journal"><person-group><name><surname>Luo</surname><given-names>Kai-Yue</given-names></name><name><surname>Su</surname><given-names>Jiang-Qing</given-names></name><name><surname>Zhao</surname><given-names>Chang-Lin</given-names></name></person-group><article-title>﻿Morphological and molecular identification for four new wood-inhabiting species of <italic><tp:taxon-name><tp:taxon-name-part taxon-name-part-type="genus" reg="Trechispora">Trechispora</tp:taxon-name-part></tp:taxon-name></italic> (<tp:taxon-name><tp:taxon-name-part taxon-name-part-type="phylum" reg="Basidiomycota">Basidiomycota</tp:taxon-name-part></tp:taxon-name>) from China</article-title><source>MycoKeys</source><day>15</day><month>05</month><year>2024</year><volume>105</volume><fpage>155</fpage><lpage>178</lpage><pub-id pub-id-type="doi">10.3897/mycokeys.105.120438</pub-id></mixed-citation></tp:treatment-meta><tp:nomenclature><label>﻿</label><tp:taxon-name>
              <object-id xmlns:xlink="http://www.w3.org/1999/xlink" content-type="arpha" xlink:type="simple">67084F42-FD0F-5E84-95FD-13814F380BC2</object-id>
              <tp:taxon-name-part taxon-name-part-type="genus" reg="Trechispora">Trechispora</tp:taxon-name-part>
              <tp:taxon-name-part taxon-name-part-type="species" reg="bisterigmata">bisterigmata</tp:taxon-name-part>
              <object-id xmlns:xlink="http://www.w3.org/1999/xlink" content-type="mycobank" xlink:type="simple">849464</object-id>
            </tp:taxon-name><tp:taxon-authority>K.Y. Luo &amp; C.L. Zhao</tp:taxon-authority><tp:taxon-status xmlns:xlink="http://www.w3.org/1999/xlink" xlink:type="simple">sp. nov.</tp:taxon-status><xref ref-type="fig" rid="F4">Figs 4</xref><xref ref-type="fig" rid="F5">, 5</xref></tp:nomenclature><tp:treatment-sec sec-type="Holotype" id="SECID0ERPAE"><title>Holotype.</title><p>China. Yunnan Province, Yuxi, Xinping County, Mopanshan National Forestry Park, <named-content xmlns:xlink="http://www.w3.org/1999/xlink" content-type="dwc:verbatimCoordinates" xlink:type="simple"><named-content content-type="geo-json" specific-use="{&#34;type&#34;:&#34;Point&#34;,&#34;coordinates&#34;:[101.483333,23.933333]}" id="NCID0E1PAE" xlink:type="simple">23°56′N, 101°29′E</named-content></named-content>, altitude 2200 m a.s.l., on the trunk of <italic><tp:taxon-name><tp:taxon-name-part taxon-name-part-type="genus" reg="Albizia">Albizia</tp:taxon-name-part><tp:taxon-name-part taxon-name-part-type="species" reg="julibrissin">julibrissin</tp:taxon-name-part></tp:taxon-name></italic>, leg. C.L. Zhao, 20 Aguest 2017, CLZhao 2522 (SWFC).</p><fig id="F4" position="float" orientation="portrait"><object-id xmlns:xlink="http://www.w3.org/1999/xlink" content-type="doi" xlink:type="simple">10.3897/mycokeys.105.120438.figure4</object-id><object-id xmlns:xlink="http://www.w3.org/1999/xlink" content-type="arpha" xlink:type="simple">573169E6-E3E8-535E-A899-D4464E3FA34C</object-id><label>Figure 4.</label><caption><p>Basidiomata of <italic><tp:taxon-name><tp:taxon-name-part taxon-name-part-type="genus" reg="Trechispora">Trechispora</tp:taxon-name-part><tp:taxon-name-part taxon-name-part-type="species" reg="bisterigmata">bisterigmata</tp:taxon-name-part></tp:taxon-name></italic> (holotype) <bold>A</bold> the front of the basidiomata <bold>B</bold> characteristic hymenophore. Scale bars: 1 cm <bold>(A)</bold>; 1 mm <bold>(B)</bold>.</p></caption><graphic xmlns:xlink="http://www.w3.org/1999/xlink" xlink:href="mycokeys-105-155-g004.jpg" position="float" orientation="portrait" xlink:type="simple" id="oo_1049670.jpg"><uri content-type="original_file" xlink:type="simple">https://binary.pensoft.net/fig/1049670</uri></graphic></fig><fig id="F5" position="float" orientation="portrait"><object-id xmlns:xlink="http://www.w3.org/1999/xlink" content-type="doi" xlink:type="simple">10.3897/mycokeys.105.120438.figure5</object-id><object-id xmlns:xlink="http://www.w3.org/1999/xlink" content-type="arpha" xlink:type="simple">570A6EF7-B6E1-5339-A3B1-996AC1AD0CC4</object-id><label>Figure 5.</label><caption><p>Microscopic structures of <italic><tp:taxon-name><tp:taxon-name-part taxon-name-part-type="genus" reg="Trechispora">Trechispora</tp:taxon-name-part><tp:taxon-name-part taxon-name-part-type="species" reg="bisterigmata">bisterigmata</tp:taxon-name-part></tp:taxon-name></italic> (holotype) <bold>A</bold> basidiospores <bold>B</bold> basidia and basidioles <bold>C</bold> a cross section of basidiomata. Scale bars: 5 μm <bold>(A)</bold>; 10 µm <bold>(B, C)</bold>.</p></caption><graphic xmlns:xlink="http://www.w3.org/1999/xlink" xlink:href="mycokeys-105-155-g005.jpg" position="float" orientation="portrait" xlink:type="simple" id="oo_1049671.jpg"><uri content-type="original_file" xlink:type="simple">https://binary.pensoft.net/fig/1049671</uri></graphic></fig></tp:treatment-sec><tp:treatment-sec sec-type="etymology" id="SECID0EKQAE"><title>Etymology.</title><p><italic><tp:taxon-name><tp:taxon-name-part taxon-name-part-type="genus" reg="Bisterigmata">Bisterigmata</tp:taxon-name-part></tp:taxon-name></italic> (Lat.): referring to the basidia mainly with two sterigmata.</p></tp:treatment-sec><tp:treatment-sec sec-type="description" id="SECID0EXQAE"><title>Description.</title><p>Basidiomata annual, resupinate, adnate, membranous, without odor or taste when fresh, up to 2.5 cm long, 1.5 cm wide, and 4 mm thick. Hymenial surface odontioid, cream. Sterile margin indistinct, white, rhizomorphic, up to 0.5 mm wide.</p><p>Hyphal system monomitic, generative hyphae with clamp connections, colorless, slightly thick-walled, ampullate septa frequently present in subiculum and hymenium with crystals, up to 6 µm wide, branched, interwoven, 2.5–4 µm in diameter; IKI–, CB–, tissues unchanged in KOH.</p><p>Cystidia and cystidioles are absent; basidia barrelled, slightly constricted, with two or four sterigmata and a basal clamp connection, 6.5–14.5 × 3.5–5.5 µm.</p><p>Basidiospores subglobose to broad ellipsoid, colorless, slightly thick-walled, smooth, IKI–, CB–, (2–) 2.5–4 × 2–3.5 µm, L = 3.03 µm, W = 2.41 µm, Q = 1.23–1.28 (n = 60/2).</p></tp:treatment-sec><tp:treatment-sec sec-type="Additional specimen examined" id="SECID0E6QAE"><title>Additional specimen examined</title><p><bold>(paratype).</bold> China. Yunnan Province, Yuxi, Xinping County, Mopanshan National Forestry Park, 23°56′N, 101°29′E, altitude 2200 m a.s.l., on the living angiosperm tree, leg. C.L. Zhao, 19 August 2018, CLZhao 7870 (SWFC).</p></tp:treatment-sec></tp:taxon-treatment>
