# Supplementary material for: ﻿Morphological and molecular identification for four new wood-inhabiting species of Trechispora (Basidiomycota) from China
Source: MycoKeys. 2024 May 15;105:155–78. doi: 10.3897/mycokeys.105.120438 (PMC11112168; doi:10.3897/mycokeys.105.120438)
Supplement: XML Treatment for Trechispora pileata [file mycokeys.105.120438-treatment3.xml]

<!DOCTYPE tp:taxon-treatment
  PUBLIC "-//TaxonX//DTD Taxonomic Treatment Publishing DTD v0 20100105//EN" "tax-treatment-NSO.dtd">
<tp:taxon-treatment xmlns:tp="http://www.plazi.org/taxpub"><tp:treatment-meta><kwd-group><label>Taxon classification</label><kwd>
                <named-content content-type="kingdom">Fungi</named-content>
              </kwd><kwd>
                <named-content content-type="order">Trechisporales</named-content>
              </kwd><kwd>
                <named-content content-type="family">Hydnodontaceae</named-content>
              </kwd></kwd-group><mixed-citation publication-type="journal"><person-group><name><surname>Luo</surname><given-names>Kai-Yue</given-names></name><name><surname>Su</surname><given-names>Jiang-Qing</given-names></name><name><surname>Zhao</surname><given-names>Chang-Lin</given-names></name></person-group><article-title>﻿Morphological and molecular identification for four new wood-inhabiting species of <italic><tp:taxon-name><tp:taxon-name-part taxon-name-part-type="genus" reg="Trechispora">Trechispora</tp:taxon-name-part></tp:taxon-name></italic> (<tp:taxon-name><tp:taxon-name-part taxon-name-part-type="phylum" reg="Basidiomycota">Basidiomycota</tp:taxon-name-part></tp:taxon-name>) from China</article-title><source>MycoKeys</source><day>15</day><month>05</month><year>2024</year><volume>105</volume><fpage>155</fpage><lpage>178</lpage><pub-id pub-id-type="doi">10.3897/mycokeys.105.120438</pub-id></mixed-citation></tp:treatment-meta><tp:nomenclature><label>﻿</label><tp:taxon-name>
              <object-id xmlns:xlink="http://www.w3.org/1999/xlink" content-type="arpha" xlink:type="simple">9DEDC498-5181-5D74-99D9-06F6C2A80180</object-id>
              <tp:taxon-name-part taxon-name-part-type="genus" reg="Trechispora">Trechispora</tp:taxon-name-part>
              <tp:taxon-name-part taxon-name-part-type="species" reg="pileata">pileata</tp:taxon-name-part>
              <object-id xmlns:xlink="http://www.w3.org/1999/xlink" content-type="mycobank" xlink:type="simple">849465</object-id>
            </tp:taxon-name><tp:taxon-authority>K.Y. Luo &amp; C.L. Zhao</tp:taxon-authority><tp:taxon-status xmlns:xlink="http://www.w3.org/1999/xlink" xlink:type="simple">sp. nov.</tp:taxon-status><xref ref-type="fig" rid="F6">Figs 6</xref><xref ref-type="fig" rid="F7">, 7</xref></tp:nomenclature><tp:treatment-sec sec-type="Holotype" id="SECID0EZSAE"><title>Holotype.</title><p>China. Yunnan Province, Pu’er, Jingdong County, Wuliangshan National Nature Reserve, <named-content xmlns:xlink="http://www.w3.org/1999/xlink" content-type="dwc:verbatimCoordinates" xlink:type="simple"><named-content content-type="geo-json" specific-use="{&#34;type&#34;:&#34;Point&#34;,&#34;coordinates&#34;:[100.750000,24.383333]}" id="NCID0ECTAE" xlink:type="simple">24°23′N, 100°45′E</named-content></named-content>, altitude 2350 m a.s.l., on the angiosperm trunk, leg. C.L. Zhao, 6 October 2017, CLZhao 4456 (SWFC).</p><fig id="F6" position="float" orientation="portrait"><object-id xmlns:xlink="http://www.w3.org/1999/xlink" content-type="doi" xlink:type="simple">10.3897/mycokeys.105.120438.figure6</object-id><object-id xmlns:xlink="http://www.w3.org/1999/xlink" content-type="arpha" xlink:type="simple">6E8A2634-F974-5EDF-9878-42FC03D9A10F</object-id><label>Figure 6.</label><caption><p>Basidiomata of <italic><tp:taxon-name><tp:taxon-name-part taxon-name-part-type="genus" reg="Trechispora">Trechispora</tp:taxon-name-part><tp:taxon-name-part taxon-name-part-type="species" reg="pileata">pileata</tp:taxon-name-part></tp:taxon-name></italic> (holotype) <bold>A, B</bold> the front of the basidiomata <bold>C, D</bold> the back of the basidiomata. Scale bars: 0.5 cm <bold>(A)</bold>; 1 mm <bold>(B)</bold>; 0.5 cm <bold>(C)</bold>; 1 mm <bold>(D)</bold>.</p></caption><graphic xmlns:xlink="http://www.w3.org/1999/xlink" xlink:href="mycokeys-105-155-g006.jpg" position="float" orientation="portrait" xlink:type="simple" id="oo_1049672.jpg"><uri content-type="original_file" xlink:type="simple">https://binary.pensoft.net/fig/1049672</uri></graphic></fig><fig id="F7" position="float" orientation="portrait"><object-id xmlns:xlink="http://www.w3.org/1999/xlink" content-type="doi" xlink:type="simple">10.3897/mycokeys.105.120438.figure7</object-id><object-id xmlns:xlink="http://www.w3.org/1999/xlink" content-type="arpha" xlink:type="simple">6CB4D8FE-39D2-5CAC-8F3F-8A6BAA56C237</object-id><label>Figure 7.</label><caption><p>Microscopic structures of <italic><tp:taxon-name><tp:taxon-name-part taxon-name-part-type="genus" reg="Trechispora">Trechispora</tp:taxon-name-part><tp:taxon-name-part taxon-name-part-type="species" reg="pileata">pileata</tp:taxon-name-part></tp:taxon-name></italic> (holotype) <bold>A</bold> basidiospores <bold>B</bold> basidia and basidioles <bold>C</bold> hyphae of context of pileus <bold>D</bold> a spine trama of basidiomata. Scale bars: 5 μm <bold>(A)</bold>; 10 µm <bold>(B, C)</bold>.</p></caption><graphic xmlns:xlink="http://www.w3.org/1999/xlink" xlink:href="mycokeys-105-155-g007.jpg" position="float" orientation="portrait" xlink:type="simple" id="oo_1049673.jpg"><uri content-type="original_file" xlink:type="simple">https://binary.pensoft.net/fig/1049673</uri></graphic></fig></tp:treatment-sec><tp:treatment-sec sec-type="etymology" id="SECID0EHTAE"><title>Etymology.</title><p><italic><tp:taxon-name><tp:taxon-name-part taxon-name-part-type="genus" reg="Pileata">Pileata</tp:taxon-name-part></tp:taxon-name></italic> (Lat.): referring to the pileate basidiomata.</p></tp:treatment-sec><tp:treatment-sec sec-type="description" id="SECID0EUTAE"><title>Description.</title><p>Basidiomata annual, with a laterally contracted base, solitary or imbricate. Pileus fan shaped, cortical to corky, up to 1.5 cm long, 1 cm wide, and 2 mm thick, yellowish to yellowish brown, the surface radially striate covered with appressed scales, azonate; the hymenophore surface odontioid, yellowish brown, up to 1 mm long. Context cream, 1 mm thick. Sterile margin indistinct, slightly buff, and 0.5 mm wide.</p><p>Hyphal system monomitic, generative hyphae with clamp connections, colorless, thick-walled, frequently branched, interwoven, hyphae in spines 2.5–4 µm in diameter, IKI–, CB–, tissues unchanged in KOH. Hyphae in context colorless, thin- to thick-walled, unbranched, interwoven, 4.5–6 µm in diameter, IKI–, CB–, tissues unchanged in KOH.</p><p>Cystidia and cystidioles absent; basidia subcylindrical, constricted, with four sterigmata and a basal clamp connection, 5–7 × 2.5–4 µm.</p><p>Basidiospores subglobose to broad ellipsoid, colorless, thin-walled, smooth, IKI–, CB–, (2.5–) 2.8–5 (–5.5) × (2.5–) 3–4.7 µm, L = 4 µm, W = 3.56 µm, Q = 1.12 (n = 30/1).</p></tp:treatment-sec></tp:taxon-treatment>
