# Supplementary material for: ﻿Morphological and molecular identification for four new wood-inhabiting species of Trechispora (Basidiomycota) from China
Source: MycoKeys. 2024 May 15;105:155–78. doi: 10.3897/mycokeys.105.120438 (PMC11112168; doi:10.3897/mycokeys.105.120438)
Supplement: XML Treatment for Trechispora wenshanensis [file mycokeys.105.120438-treatment4.xml]

<!DOCTYPE tp:taxon-treatment
  PUBLIC "-//TaxonX//DTD Taxonomic Treatment Publishing DTD v0 20100105//EN" "tax-treatment-NSO.dtd">
<tp:taxon-treatment xmlns:tp="http://www.plazi.org/taxpub"><tp:treatment-meta><kwd-group><label>Taxon classification</label><kwd>
                <named-content content-type="kingdom">Fungi</named-content>
              </kwd><kwd>
                <named-content content-type="order">Trechisporales</named-content>
              </kwd><kwd>
                <named-content content-type="family">Hydnodontaceae</named-content>
              </kwd></kwd-group><mixed-citation publication-type="journal"><person-group><name><surname>Luo</surname><given-names>Kai-Yue</given-names></name><name><surname>Su</surname><given-names>Jiang-Qing</given-names></name><name><surname>Zhao</surname><given-names>Chang-Lin</given-names></name></person-group><article-title>﻿Morphological and molecular identification for four new wood-inhabiting species of <italic><tp:taxon-name><tp:taxon-name-part taxon-name-part-type="genus" reg="Trechispora">Trechispora</tp:taxon-name-part></tp:taxon-name></italic> (<tp:taxon-name><tp:taxon-name-part taxon-name-part-type="phylum" reg="Basidiomycota">Basidiomycota</tp:taxon-name-part></tp:taxon-name>) from China</article-title><source>MycoKeys</source><day>15</day><month>05</month><year>2024</year><volume>105</volume><fpage>155</fpage><lpage>178</lpage><pub-id pub-id-type="doi">10.3897/mycokeys.105.120438</pub-id></mixed-citation></tp:treatment-meta><tp:nomenclature><label>﻿</label><tp:taxon-name>
              <object-id xmlns:xlink="http://www.w3.org/1999/xlink" content-type="arpha" xlink:type="simple">BC73DE38-7B6E-58FE-9B51-39937A54420B</object-id>
              <tp:taxon-name-part taxon-name-part-type="genus" reg="Trechispora">Trechispora</tp:taxon-name-part>
              <tp:taxon-name-part taxon-name-part-type="species" reg="wenshanensis">wenshanensis</tp:taxon-name-part>
            </tp:taxon-name><tp:taxon-authority>K.Y. Luo &amp; C.L. Zhao</tp:taxon-authority><tp:taxon-status xmlns:xlink="http://www.w3.org/1999/xlink" xlink:type="simple">sp. nov.</tp:taxon-status><xref ref-type="fig" rid="F8">Figs 8</xref><xref ref-type="fig" rid="F9">, 9</xref></tp:nomenclature><tp:treatment-sec sec-type="Holotype" id="SECID0EPVAE"><title>Holotype.</title><p>China. Yunnan Province, Wenshan, Babao Town, Balao battle site, <named-content xmlns:xlink="http://www.w3.org/1999/xlink" content-type="dwc:verbatimCoordinates" xlink:type="simple"><named-content content-type="geo-json" specific-use="{&#34;type&#34;:&#34;Point&#34;,&#34;coordinates&#34;:[104.250000,23.366667]}" id="NCID0EYVAE" xlink:type="simple">23°22′N, 104°15′E</named-content></named-content>, altitude 1300 m a.s.l., on the fallen angiosperm branch, leg. C.L. Zhao, 19 January 2019, CLZhao 11649 (SWFC).</p><fig id="F8" position="float" orientation="portrait"><object-id xmlns:xlink="http://www.w3.org/1999/xlink" content-type="doi" xlink:type="simple">10.3897/mycokeys.105.120438.figure8</object-id><object-id xmlns:xlink="http://www.w3.org/1999/xlink" content-type="arpha" xlink:type="simple">7762829A-683D-53DA-9397-D7F0BA91A06D</object-id><label>Figure 8.</label><caption><p>Basidiomata of <italic><tp:taxon-name><tp:taxon-name-part taxon-name-part-type="genus" reg="Trechispora">Trechispora</tp:taxon-name-part><tp:taxon-name-part taxon-name-part-type="species" reg="wenshanensis">wenshanensis</tp:taxon-name-part></tp:taxon-name></italic> (holotype) <bold>A</bold> the front of the basidiomata <bold>B</bold> characteristic hymenophore. Scale bars: 1 cm <bold>(A)</bold>; 1 mm <bold>(B)</bold>.</p></caption><graphic xmlns:xlink="http://www.w3.org/1999/xlink" xlink:href="mycokeys-105-155-g008.jpg" position="float" orientation="portrait" xlink:type="simple" id="oo_1049674.jpg"><uri content-type="original_file" xlink:type="simple">https://binary.pensoft.net/fig/1049674</uri></graphic></fig><fig id="F9" position="float" orientation="portrait"><object-id xmlns:xlink="http://www.w3.org/1999/xlink" content-type="doi" xlink:type="simple">10.3897/mycokeys.105.120438.figure9</object-id><object-id xmlns:xlink="http://www.w3.org/1999/xlink" content-type="arpha" xlink:type="simple">8774232B-426A-5EFD-80BB-75E548C2962C</object-id><label>Figure 9.</label><caption><p>Microscopic structures of <italic><tp:taxon-name><tp:taxon-name-part taxon-name-part-type="genus" reg="Trechispora">Trechispora</tp:taxon-name-part><tp:taxon-name-part taxon-name-part-type="species" reg="wenshanensis">wenshanensis</tp:taxon-name-part></tp:taxon-name></italic> (holotype) <bold>A</bold> basidiospores <bold>B</bold> basidia and basidioles <bold>C</bold> a cross section of basidiomata. Scale bars: 5 μm <bold>(A)</bold>; 10 µm <bold>(B, C)</bold>.</p></caption><graphic xmlns:xlink="http://www.w3.org/1999/xlink" xlink:href="mycokeys-105-155-g009.jpg" position="float" orientation="portrait" xlink:type="simple" id="oo_1049675.jpg"><uri content-type="original_file" xlink:type="simple">https://binary.pensoft.net/fig/1049675</uri></graphic></fig></tp:treatment-sec><tp:treatment-sec sec-type="etymology" id="SECID0E4VAE"><title>Etymology.</title><p><italic><tp:taxon-name><tp:taxon-name-part taxon-name-part-type="genus" reg="Wenshanensis">Wenshanensis</tp:taxon-name-part></tp:taxon-name></italic> (Lat.): referring to the locality (Wenshan) of the type specimen.</p></tp:treatment-sec><tp:treatment-sec sec-type="description" id="SECID0EKWAE"><title>Description.</title><p>Basidiomata annual, resupinate, adnate, cottony, easily to separate from substrate, without odor or taste when fresh, up to 5.5 cm long, 4 cm wide, and 200–400 µm thick. Hymenial surface smooth, slightly cream when fresh, cream to buff on drying. Sterile margin indistinct, cream, and 1–2 mm wide.</p><p>Hyphal system monomitic, generative hyphae with clamp connections, colorless, thin- to thick-walled, branched, interwoven, 1–2 µm in diameter; IKI–, CB–, tissues unchanged in KOH.</p><p>Cystidia and cystidioles are absent; basidia barrelled, with four sterigmata and a basal clamp connection, 7–10 × 3–5 μm.</p><p>Basidiospores ellipsoid, colorless, thin-walled, warted, IKI–, CB–, (2–) 2.5–3.7 (–4) × (1.5–) 2–3 µm, L = 3.02 µm, W = 2.37 µm, Q = 1.25–1.30 (n = 90/3).</p></tp:treatment-sec><tp:treatment-sec sec-type="material" id="SECID0ESWAE"><title>Additional specimens examined</title><p><bold>(paratypes).</bold> China. Yunnan Province, Wenshan, Funing county, Guying village, 23°42′N, 105°53′E, altitude 1000 m a.s.l., on the fallen angiosperm branch, leg. C.L. Zhao, 20 January 2019, CLZhao 11715; Yunnan Province, Lincang, Lancangjiang Forestry Region, 25°37′N, 97°30′E, altitude 1750 m a.s.l., on the fallen angiosperm branch, leg. C.L. Zhao, 21 July 2022, CLZhao 22940 (SWFC).</p></tp:treatment-sec></tp:taxon-treatment>
